# Supplementary material for: ﻿Chelonopsisguchengensis, a new species of Lamiaceae from Hubei Province in Central China
Source: PhytoKeys. 2025 Mar 17;253:331–42. doi: 10.3897/phytokeys.253.145834 (PMC11933918; doi:10.3897/phytokeys.253.145834)
Supplement: XML Treatment for Chelonopsis guchengensis [file phytokeys.253.145834-treatment1.xml]

<!DOCTYPE tp:taxon-treatment
  PUBLIC "-//TaxonX//DTD Taxonomic Treatment Publishing DTD v0 20100105//EN" "tax-treatment-NSO.dtd">
<tp:taxon-treatment xmlns:tp="http://www.plazi.org/taxpub"><tp:treatment-meta><kwd-group><label>Taxon classification</label><kwd>
                <named-content content-type="kingdom">Plantae</named-content>
              </kwd><kwd>
                <named-content content-type="order">Lamiales</named-content>
              </kwd><kwd>
                <named-content content-type="family">Lamiaceae</named-content>
              </kwd></kwd-group><mixed-citation publication-type="journal"><person-group><name><surname>Xu</surname><given-names>Yuhan</given-names></name><name><surname>Wei</surname><given-names>Zhengcai</given-names></name><name><surname>Fu</surname><given-names>Qiang</given-names></name><name><surname>Xiang</surname><given-names>Chunlei</given-names></name><name><surname>Deng</surname><given-names>Zhengqun</given-names></name><name><surname>Liu</surname><given-names>Houchao</given-names></name><name><surname>Chen</surname><given-names>Yuxing</given-names></name><name><surname>Wen</surname><given-names>Jun</given-names></name><name><surname>Liu</surname><given-names>Xiuqun</given-names></name></person-group><article-title>﻿<italic><tp:taxon-name><tp:taxon-name-part taxon-name-part-type="genus" reg="Chelonopsis">Chelonopsis</tp:taxon-name-part><tp:taxon-name-part taxon-name-part-type="species" reg="guchengensis">guchengensis</tp:taxon-name-part></tp:taxon-name></italic>, a new species of <tp:taxon-name><tp:taxon-name-part taxon-name-part-type="family">Lamiaceae</tp:taxon-name-part></tp:taxon-name> from Hubei Province in Central China</article-title><source>PhytoKeys</source><day>17</day><month>03</month><year>2025</year><volume>253</volume><fpage>331</fpage><lpage>342</lpage><pub-id pub-id-type="doi">10.3897/phytokeys.253.145834</pub-id></mixed-citation></tp:treatment-meta><tp:nomenclature><label>﻿</label><tp:taxon-name>
              <object-id xmlns:xlink="http://www.w3.org/1999/xlink" content-type="arpha" xlink:type="simple">8A19CCDC-30BA-5868-B5D7-3D2252FD7090</object-id>
              <tp:taxon-name-part taxon-name-part-type="genus" reg="Chelonopsis">Chelonopsis</tp:taxon-name-part>
              <tp:taxon-name-part taxon-name-part-type="species" reg="guchengensis">guchengensis</tp:taxon-name-part>
              <object-id xmlns:xlink="http://www.w3.org/1999/xlink" content-type="ipni" xlink:type="simple">urn:lsid:ipni.org:names:77358663-1</object-id>
            </tp:taxon-name><tp:taxon-authority>X.Q.Liu, Z.C.Wei, Y.H.Xu, Y.X.Chen &amp; J.Wen</tp:taxon-authority><tp:taxon-status xmlns:xlink="http://www.w3.org/1999/xlink" xlink:type="simple">sp. nov.</tp:taxon-status><xref ref-type="fig" rid="F3">Figs 3</xref><xref ref-type="fig" rid="F5">, 5, Zhang et al. 2012: fig. 1</xref></tp:nomenclature><tp:treatment-sec sec-type="material" id="SECID0E4PAE"><title>Type.</title><p>China. Hubei • Gucheng County, Nanhe National Nature Reserve, valley nearby Nanhe River, <named-content xmlns:xlink="http://www.w3.org/1999/xlink" content-type="dwc:verbatimCoordinates" xlink:type="simple"><named-content content-type="geo-json" specific-use="{&#34;type&#34;:&#34;Point&#34;,&#34;coordinates&#34;:[111.396667,32.035556]}" id="NCID0EGQAE" xlink:type="simple">32°2'8"N, 111°23'48"E</named-content></named-content>, 592 m, 23 October 2023, in ff., <italic>X.Q. LIU 1200</italic> (holotype: CCAU!; isotypes: CCAU!).</p></tp:treatment-sec><tp:treatment-sec sec-type="diagnosis" id="SECID0ENQAE"><title>Diagnosis.</title><p>The new species is morphologically similar to <italic><tp:taxon-name><tp:taxon-name-part taxon-name-part-type="genus" reg="Chelonopsis">C.</tp:taxon-name-part><tp:taxon-name-part taxon-name-part-type="species" reg="giraldii">giraldii</tp:taxon-name-part></tp:taxon-name></italic> but differs in having longer and wider leaves (ca. 2–10 cm × 1–5 cm vs ca. 2.5–4 cm × 1.8–2.5 cm), and different leaf shapes (leaf shape oblong-ovoid, base attenuate, margin serrate, apex caudate vs leaf shape ovate, base truncate, margin crenate, apex obtuse in <italic><tp:taxon-name><tp:taxon-name-part taxon-name-part-type="genus" reg="Chelonopsis">C.</tp:taxon-name-part><tp:taxon-name-part taxon-name-part-type="species" reg="giraldii">giraldii</tp:taxon-name-part></tp:taxon-name></italic>) (Fig. <xref ref-type="fig" rid="F4">4</xref>). The main differences between <italic><tp:taxon-name><tp:taxon-name-part taxon-name-part-type="genus" reg="Chelonopsis">C.</tp:taxon-name-part><tp:taxon-name-part taxon-name-part-type="species" reg="guchengensis">guchengensis</tp:taxon-name-part></tp:taxon-name></italic> and other plants in the genus are as follows: leaf shape oblong-ovoid (vs lanceolate in <italic><tp:taxon-name><tp:taxon-name-part taxon-name-part-type="genus" reg="Chelonopsis">C.</tp:taxon-name-part><tp:taxon-name-part taxon-name-part-type="species" reg="chekiangensis">chekiangensis</tp:taxon-name-part></tp:taxon-name></italic> and ovate in <italic><tp:taxon-name><tp:taxon-name-part taxon-name-part-type="genus" reg="Chelonopsis">C.</tp:taxon-name-part><tp:taxon-name-part taxon-name-part-type="species" reg="rosea">rosea</tp:taxon-name-part></tp:taxon-name></italic> and <italic><tp:taxon-name><tp:taxon-name-part taxon-name-part-type="genus" reg="Chelonopsis">C.</tp:taxon-name-part><tp:taxon-name-part taxon-name-part-type="species" reg="mollissima">mollissima</tp:taxon-name-part></tp:taxon-name></italic>); usually 2-flowered, pedicel length 1.5 cm (vs 3-flowered or more, pedicel tight and nearly sessile in <italic><tp:taxon-name><tp:taxon-name-part taxon-name-part-type="genus" reg="Chelonopsis">C.</tp:taxon-name-part><tp:taxon-name-part taxon-name-part-type="species" reg="abbreviata">abbreviata</tp:taxon-name-part></tp:taxon-name></italic>); bracteoles linear-lanceolate, ca. 1.5 cm long (vs bracteole conspicuous, leaf lanceolate, ca. 2.5 cm long in <italic><tp:taxon-name><tp:taxon-name-part taxon-name-part-type="genus" reg="Chelonopsis">C.</tp:taxon-name-part><tp:taxon-name-part taxon-name-part-type="species" reg="bracteata">bracteata</tp:taxon-name-part></tp:taxon-name></italic>); corolla purplish red (vs yellow in <italic><tp:taxon-name><tp:taxon-name-part taxon-name-part-type="genus" reg="Chelonopsis">C.</tp:taxon-name-part><tp:taxon-name-part taxon-name-part-type="species" reg="lichiangensis">lichiangensis</tp:taxon-name-part></tp:taxon-name></italic>, <italic><tp:taxon-name><tp:taxon-name-part taxon-name-part-type="genus" reg="Chelonopsis">C.</tp:taxon-name-part><tp:taxon-name-part taxon-name-part-type="species" reg="odontochila">odontochila</tp:taxon-name-part></tp:taxon-name></italic> and milky yellow in <italic><tp:taxon-name><tp:taxon-name-part taxon-name-part-type="genus" reg="Chelonopsis">C.</tp:taxon-name-part><tp:taxon-name-part taxon-name-part-type="species" reg="souliei">souliei</tp:taxon-name-part></tp:taxon-name></italic>); and calyx apex acuminate (vs gradually aristate in <italic><tp:taxon-name><tp:taxon-name-part taxon-name-part-type="genus" reg="Chelonopsis">C.</tp:taxon-name-part><tp:taxon-name-part taxon-name-part-type="species" reg="forrestii">forrestii</tp:taxon-name-part></tp:taxon-name></italic>).</p><fig id="F3" position="float" orientation="portrait"><object-id xmlns:xlink="http://www.w3.org/1999/xlink" content-type="doi" xlink:type="simple">10.3897/phytokeys.253.145834.figure3</object-id><object-id xmlns:xlink="http://www.w3.org/1999/xlink" content-type="arpha" xlink:type="simple">D42E5994-B34F-5296-90A5-CFBA86F1DFDF</object-id><label>Figure 3.</label><caption><p><italic><tp:taxon-name><tp:taxon-name-part taxon-name-part-type="genus" reg="Chelonopsis">Chelonopsis</tp:taxon-name-part><tp:taxon-name-part taxon-name-part-type="species" reg="guchengensis">guchengensis</tp:taxon-name-part></tp:taxon-name></italic><bold>A</bold> habit <bold>B</bold> flower <bold>C</bold> front view of flower <bold>D</bold> internal view of corolla <bold>E</bold> pistil, stamens and bracteoles <bold>F</bold> front and back views of the blades <bold>G</bold> flower bud <bold>H</bold> front view of sepal.</p></caption><graphic xmlns:xlink="http://www.w3.org/1999/xlink" xlink:href="phytokeys-253-331_article-145834__-g003.jpg" position="float" orientation="portrait" xlink:type="simple" id="oo_1283400.jpg"><uri content-type="original_file" xlink:type="simple">https://binary.pensoft.net/fig/1283400</uri></graphic></fig><fig id="F4" position="float" orientation="portrait"><object-id xmlns:xlink="http://www.w3.org/1999/xlink" content-type="doi" xlink:type="simple">10.3897/phytokeys.253.145834.figure4</object-id><object-id xmlns:xlink="http://www.w3.org/1999/xlink" content-type="arpha" xlink:type="simple">797A78EE-E3D5-556C-8BD8-90E1B8E69044</object-id><label>Figure 4.</label><caption><p><italic><tp:taxon-name><tp:taxon-name-part taxon-name-part-type="genus" reg="Chelonopsis">Chelonopsis</tp:taxon-name-part><tp:taxon-name-part taxon-name-part-type="species" reg="giraldii">giraldii</tp:taxon-name-part></tp:taxon-name></italic><bold>A</bold> habit <bold>B</bold> branch <bold>C</bold> plant <bold>D</bold> front and back views of the blades <bold>E</bold> persistent calyxes.</p></caption><graphic xmlns:xlink="http://www.w3.org/1999/xlink" xlink:href="phytokeys-253-331_article-145834__-g004.jpg" position="float" orientation="portrait" xlink:type="simple" id="oo_1283401.jpg"><uri content-type="original_file" xlink:type="simple">https://binary.pensoft.net/fig/1283401</uri></graphic></fig><fig id="F5" position="float" orientation="portrait"><object-id xmlns:xlink="http://www.w3.org/1999/xlink" content-type="doi" xlink:type="simple">10.3897/phytokeys.253.145834.figure5</object-id><object-id xmlns:xlink="http://www.w3.org/1999/xlink" content-type="arpha" xlink:type="simple">49AF0E5D-3A55-58E4-AB76-6DE7C1DD91C0</object-id><label>Figure 5.</label><caption><p>Holotype of <italic><tp:taxon-name><tp:taxon-name-part taxon-name-part-type="genus" reg="Chelonopsis">C.</tp:taxon-name-part><tp:taxon-name-part taxon-name-part-type="species" reg="guchengensis">guchengensis</tp:taxon-name-part></tp:taxon-name></italic> sp. nov. X. Q. Liu, Z. C. Wei, Y. H. Xu, Y. X. Chen &amp; J. Wen (<italic>LIU 1200</italic>).</p></caption><graphic xmlns:xlink="http://www.w3.org/1999/xlink" xlink:href="phytokeys-253-331_article-145834__-g005.jpg" position="float" orientation="portrait" xlink:type="simple" id="oo_1283402.jpg"><uri content-type="original_file" xlink:type="simple">https://binary.pensoft.net/fig/1283402</uri></graphic></fig></tp:treatment-sec><tp:treatment-sec sec-type="description" id="SECID0E6XAE"><title>Description.</title><p>Semi shrubs, ca. 1–2 m tall. <bold><italic>Stem</italic></bold>: terete, striate, much branched, densely white tomentose, lime green or purple-red. <bold><italic>Leaves</italic></bold>: ca. 2–10 cm × 1–5 cm, opposite, lanceolate to ovate, apex acuminate, base cuneate, margins doubly serrate, green above, paler below, leaves all cauline, finely punctate, adjacent leaves cruciform, leaf surfaces white bristly, leaf abaxial surfaces glabrous, lateral veins 5–7 pairs, impressed above, elevated below; petiole slender, subterete, ca. 1–3 cm long, densely puberulent. <bold><italic>Inflorescence</italic></bold>: Cymes axillary, usually 2-flowered. <bold><italic>Bracteoles</italic></bold>: 2, linear-lanceolate, ca. 1–1.5 cm × 1–2 mm. <bold><italic>Flowers</italic></bold>: purplish red; calyx with 5 regular, very large, triangular teeth, calyx tube outside white pilose, inside glabrous, apex acuminate, reticulate veins conspicuous, purplish red when young, the same color as the stem, turning green at maturity; corolla ca. 5 cm, upper and lower lips unequal, lower lip obviously longer than upper lip; corolla tube ca. 3 cm, projecting much beyond calyx tube, throat inflated, exterior densely white tomentose, interior glabrous, irregularly spotted along lower lip axis; stamens didynamous, anterior pair longer, filaments filiform, flattened, puberulent, anthers ovoid, whiskered; styles filiform, glabrous, projecting beyond apothecia, apex equally 2-lobed.</p></tp:treatment-sec><tp:treatment-sec sec-type="phenology" id="SECID0EUYAE"><title>Phenology.</title><p>Flowering from September to October.</p></tp:treatment-sec><tp:treatment-sec sec-type="distribution" id="SECID0EZYAE"><title>Distribution and habitat.</title><p>At present, this species is only found in the mountainous area of Nanhe National Nature Reserve, Gucheng County, Hubei Province, China and Shennongjia Forest District, which is commonly found in the valleys near water sources at an altitude of 432–673 m, as well as in moist and fertile thickets (Fig. <xref ref-type="fig" rid="F6">6</xref>).</p><fig id="F6" position="float" orientation="portrait"><object-id xmlns:xlink="http://www.w3.org/1999/xlink" content-type="doi" xlink:type="simple">10.3897/phytokeys.253.145834.figure6</object-id><object-id xmlns:xlink="http://www.w3.org/1999/xlink" content-type="arpha" xlink:type="simple">95EDEC6A-7AB7-53C6-9136-EB549D54E25E</object-id><label>Figure 6.</label><caption><p>Distribution of <italic><tp:taxon-name><tp:taxon-name-part taxon-name-part-type="genus" reg="Chelonopsis">C.</tp:taxon-name-part><tp:taxon-name-part taxon-name-part-type="species" reg="guchengensis">guchengensis</tp:taxon-name-part></tp:taxon-name></italic> and <italic><tp:taxon-name><tp:taxon-name-part taxon-name-part-type="genus" reg="Chelonopsis">C.</tp:taxon-name-part><tp:taxon-name-part taxon-name-part-type="species" reg="giraldii">giraldii</tp:taxon-name-part></tp:taxon-name></italic>. The pink boxes show the distribution areas of <italic><tp:taxon-name><tp:taxon-name-part taxon-name-part-type="genus" reg="Chelonopsis">C.</tp:taxon-name-part><tp:taxon-name-part taxon-name-part-type="species" reg="guchengensis">guchengensis</tp:taxon-name-part></tp:taxon-name></italic> and the blue boxes show the distribution areas of <italic><tp:taxon-name><tp:taxon-name-part taxon-name-part-type="genus" reg="Chelonopsis">C.</tp:taxon-name-part><tp:taxon-name-part taxon-name-part-type="species" reg="giraldii">giraldii</tp:taxon-name-part></tp:taxon-name></italic>.</p></caption><graphic xmlns:xlink="http://www.w3.org/1999/xlink" xlink:href="phytokeys-253-331_article-145834__-g006.jpg" position="float" orientation="portrait" xlink:type="simple" id="oo_1283403.jpg"><uri content-type="original_file" xlink:type="simple">https://binary.pensoft.net/fig/1283403</uri></graphic></fig></tp:treatment-sec><tp:treatment-sec sec-type="etymology" id="SECID0E31AE"><title>Etymology.</title><p>The new species is named after Gucheng County in Hubei, China where it is distributed. The Chinese name is given as“谷城铃子香”.</p></tp:treatment-sec></tp:taxon-treatment>
